# Supplementary material for: Reactivity Studies on the Terminal Thorium Imido Metallocene (η5‑C5Me5)2Th(Ndipp)(dmap)
Source: Inorg Chem. 2026 Jun 28;65(27):15299–325. doi: 10.1021/acs.inorgchem.6c01355 (PMC13370881; doi:10.1021/acs.inorgchem.6c01355)
Supplement: Supplementary file 2 [file ic6c01355_si_002.xyz]

100
compound 4
  6      7.171119    7.240962   12.247717
  6      7.789145    6.057915   11.765474
  6      8.809252    6.442954   10.835186
  6      8.832539    7.866827   10.769873
  6      7.806407    8.361966   11.627410
  6      9.827284    5.531783   10.207650
  1     10.720310    5.433317   10.843085
  1     10.171360    5.904183    9.236271
  1      9.440661    4.519620   10.044870
  6      7.569129    4.678575   12.322631
  1      8.073442    3.910673   11.726236
  1      6.509278    4.400157   12.394080
  1      7.978209    4.594932   13.340502
  6      6.233578    7.322816   13.417179
  1      5.694452    6.384950   13.581400
  1      5.487553    8.118989   13.311848
  1      6.788218    7.537566   14.343557
  6      7.588466    9.798063   12.011204
  1      6.538690   10.016525   12.241731
  1      7.898865   10.485929   11.219226
  1      8.167722   10.061878   12.909222
  6      9.867724    8.694956   10.067717
  1     10.730219    8.887569   10.723939
  1      9.477515    9.666080    9.749694
  1     10.249840    8.199890    9.169822
  6      3.697804    6.683626    8.218463
  6      3.625509    8.022192    8.691992
  6      3.580634    7.980050   10.121039
  6      3.575144    6.605702   10.519902
  6      3.657986    5.809981    9.349298
  6      3.518209    4.315830    9.302193
  1      2.460126    4.017824    9.241326
  1      3.925129    3.830383   10.197993
  1      4.019314    3.876213    8.432976
  6      3.583156    6.264962    6.779105
  1      4.036654    5.284388    6.593307
  1      4.058096    6.982446    6.099934
  1      2.529393    6.186836    6.469537
  6      3.405979    9.226642    7.826290
  1      4.057905    9.232055    6.946621
  1      3.583406   10.158615    8.370024
  1      2.367199    9.262205    7.463448
  6      3.312957    9.157240   11.018517
  1      3.763871   10.081164   10.638813
  1      3.694753    9.004034   12.034505
  1      2.233752    9.350305   11.113937
  6      3.294277    6.080345   11.898601
  1      2.249600    5.744320   11.983014
  1      3.442679    6.841927   12.669406
  1      3.917705    5.217727   12.166888
  6      7.708562    9.493992    6.902133
  6      8.663897    9.076747    5.903987
  6      9.225886    9.997544    5.021165
  1      9.938716    9.642316    4.276886
  6      8.912305   11.353082    5.062023
  1      9.363829   12.055501    4.365173
  6      8.005023   11.780684    6.026609
  1      7.752820   12.839537    6.080075
  6      7.404399   10.904037    6.930586
  6      9.076956    7.621186    5.780135
  1      8.594467    7.096096    6.612736
  6      8.579204    7.003712    4.465497
  1      7.492799    7.110384    4.357613
  1      8.830972    5.935783    4.403814
  1      9.038712    7.497496    3.599459
  6     10.592092    7.419558    5.917307
  1     11.140521    7.883867    5.087624
  1     10.847816    6.350802    5.918842
  1     10.971697    7.860719    6.845941
  6      6.438945   11.486295    7.948388
  1      6.024696   10.636617    8.504347
  6      5.276245   12.241907    7.288979
  1      5.630880   13.136554    6.761543
  1      4.547261   12.578182    8.038893
  1      4.750492   11.617816    6.558740
  6      7.152754   12.408692    8.947821
  1      8.003236   11.906961    9.422431
  1      6.468917   12.746005    9.739031
  1      7.543424   13.304440    8.447636
  6      8.000175    1.095236    4.835116
  1      7.092110    1.372856    4.285011
  1      8.259474    0.071881    4.561097
  1      8.818566    1.752170    4.511828
  6      8.013682   -0.013761    7.089940
  1      8.838006    0.134794    7.800273
  1      8.272110   -0.854477    6.445036
  1      7.112183   -0.286111    7.653731
  7      7.141952    8.600701    7.763513
  7      6.823889    4.832921    8.088159
  6      6.969704    3.695923    8.798321
  1      6.829150    3.777457    9.871598
  6      7.279206    2.467153    8.253697
  1      7.380757    1.615648    8.915559
  6      7.461706    2.344199    6.853589
  6      7.273385    3.533150    6.105660
  1      7.371276    3.544442    5.027072
  6      6.970826    4.714803    6.752628
  1      6.841335    5.625354    6.177359
  7      7.793589    1.165274    6.271073
 90      6.380447    7.234120    9.315169

100
TS4 100    
  6      7.131011    7.914258   11.543854 
  6      7.920907    6.753164   11.309969 
  6      8.867626    7.057260   10.283861 
  6      8.664413    8.409914    9.881144 
  6      7.577628    8.935656   10.646181 
  6      9.987448    6.169852    9.825635 
  1     10.881408    6.306795   10.452469 
  1     10.281988    6.387140    8.794791 
  1      9.724763    5.107365    9.870526 
  6      7.889126    5.501971   12.141242 
  1      8.338278    4.649471   11.619938 
  1      6.871396    5.215719   12.434620 
  1      8.456921    5.632823   13.074520 
  6      6.203726    8.107411   12.708542 
  1      5.593459    7.220404   12.915679 
  1      5.522582    8.950986   12.562167 
  1      6.773780    8.316497   13.626395 
  6      7.151749   10.377571   10.694537 
  1      6.087311   10.493979   10.930908 
  1      7.335375   10.899321    9.748787 
  1      7.706599   10.927711   11.468716 
  6      9.554086    9.173792    8.943768 
  1     10.514599    9.412551    9.423651 
  1      9.109535   10.124671    8.633799 
  1      9.775609    8.614340    8.029409 
  6      3.606222    6.673956    7.715516 
  6      3.461692    7.856751    8.501573 
  6      3.478895    7.473326    9.881922 
  6      3.654024    6.063718    9.944242 
  6      3.736433    5.569638    8.607446 
  6      3.702183    4.127757    8.194712 
  1      2.668743    3.810279    7.989323 
  1      4.090204    3.462847    8.972708 
  1      4.283388    3.943018    7.285608 
  6      3.495398    6.566110    6.221956 
  1      4.201608    5.837553    5.808406 
  1      3.694796    7.520494    5.726248 
  1      2.485287    6.247521    5.923700 
  6      3.074587    9.220575    8.002151 
  1      3.314423    9.353307    6.943505 
  1      3.560645   10.033649    8.555671 
  1      1.990762    9.379819    8.105863 
  6      3.079178    8.374325   11.015560 
  1      3.503936    9.382203   10.932888 
  1      3.368358    7.973168   11.991201 
  1      1.986198    8.502225   11.036976 
  6      3.566127    5.218495   11.183873 
  1      2.530764    4.899902   11.376106 
  1      3.899614    5.755889   12.079012 
  1      4.163298    4.301987   11.108994 
  6      7.888305    8.170212    5.784440 
  6      9.139146    7.728863    5.228719 
  6      9.840724    8.539348    4.333879 
  1     10.785540    8.177216    3.931360 
  6      9.375473    9.788662    3.938657 
  1      9.943398   10.404339    3.244987 
  6      8.154277   10.218442    4.444583 
  1      7.760474   11.184096    4.129367 
  6      7.406065    9.445813    5.335201 
  6      9.731087    6.366532    5.557657 
  1      9.153592    5.948789    6.388577 
  6      9.586422    5.408873    4.365777 
  1      8.542492    5.331030    4.044649 
  1      9.943045    4.402207    4.621477 
  1     10.171850    5.763720    3.507106 
  6     11.201978    6.430721    5.994433 
  1     11.862668    6.730252    5.171142 
  1     11.542915    5.445256    6.338117 
  1     11.354789    7.145023    6.811546 
  6      6.050581    9.982368    5.761408 
  1      5.624357    9.242895    6.449945 
  6      5.094608   10.093763    4.564584 
  1      5.458530   10.826200    3.832955 
  1      4.093686   10.417835    4.880446 
  1      4.996563    9.133354    4.046160 
  6      6.144213   11.326326    6.495142 
  1      6.800833   11.263577    7.371554 
  1      5.155366   11.663854    6.833192 
  1      6.550505   12.111101    5.845143 
  6      7.142301    1.030325    4.569323 
  1      6.193425    1.447389    4.204486 
  1      7.216052   -0.000249    4.217918 
  1      7.963719    1.601210    4.117438 
  6      7.268213   -0.208942    6.743308 
  1      8.126551   -0.243481    7.427057 
  1      7.377331   -1.030675    6.033393 
  1      6.354031   -0.385666    7.328647 
  7      7.182645    7.409931    6.703569 
  7      6.948616    4.662659    8.087913 
  6      7.030665    3.488688    8.743436 
  1      7.005898    3.528463    9.831730 
  6      7.135228    2.268845    8.111072 
  1      7.202869    1.368567    8.710587 
  6      7.134904    2.228524    6.692976 
  6      7.045507    3.477869    6.031450 
  1      7.051440    3.505012    4.946005 
  6      6.971348    4.693788    6.711830 
  1      7.094540    6.185250    6.440858 
  7      7.217584    1.045029    6.017755 
 90      6.272183    7.067333    8.816259 

100
compound 4'
  6       3.927571   10.330048    6.162747 
  6       4.518618    9.877161    4.946995 
  6       3.588248   10.109849    3.891625 
  6       2.438099   10.749873    4.451995 
  6       2.643959   10.878910    5.857403 
  6       4.611759   10.388725    7.499420 
  1       5.343379    9.582438    7.622359 
  1       3.901264   10.310947    8.329098 
  1       5.157345   11.335748    7.626103 
  6       5.936092    9.416967    4.775503 
  1       6.599519   10.274883    4.588579 
  1       6.053822    8.726902    3.935613 
  1       6.322069    8.905859    5.662729 
  6       3.872168    9.956948    2.424434 
  1       4.346487   10.862065    2.015950 
  1       2.961749    9.788886    1.836909 
  1       4.554314    9.125161    2.220877 
  6       1.372506   11.465316    3.673740 
  1       1.686666   12.499759    3.467450 
  1       0.423628   11.529694    4.217422 
  1       1.170426   10.999953    2.704522 
  6       1.774985   11.655723    6.802832 
  1       1.906117   11.325355    7.837750 
  1       0.708959   11.565736    6.563452 
  1       2.018684   12.728625    6.770681 
  6      -0.025815    6.230868    5.760425 
  6       0.702285    5.660307    4.677576 
  6       0.662761    6.579824    3.586752 
  6      -0.097521    7.718682    3.995667 
  6      -0.516050    7.505894    5.343827 
  6      -0.345440    5.566002    7.067935 
  1      -1.292541    5.009638    7.006922 
  1      -0.449371    6.294212    7.879020 
  1       0.427204    4.851856    7.371822 
  6       1.260680    4.268395    4.624966 
  1       1.319646    3.820955    5.622180 
  1       2.269409    4.236808    4.200112 
  1       0.623367    3.612358    4.014351 
  6       1.097851    6.284854    2.179737 
  1       1.871606    5.511757    2.145849 
  1       1.485413    7.166926    1.656465 
  1       0.254299    5.910812    1.579900 
  6      -0.652311    8.754883    3.061535 
  1       0.027853    8.979392    2.233201 
  1      -0.884707    9.697545    3.565161 
  1      -1.589623    8.396051    2.610054 
  6      -1.474580    8.365833    6.116264 
  1      -2.510187    8.015515    5.991329 
  1      -1.452312    9.409919    5.784213 
  1      -1.258645    8.358389    7.189775 
  6       5.391366    5.934468    4.402030 
  6       6.243307    5.680835    5.523083 
  6       7.591782    5.384141    5.323798 
  1       8.224753    5.199915    6.188513 
  6       8.150194    5.291844    4.052256 
  1       9.203875    5.057759    3.920837 
  6       7.320257    5.484819    2.953766 
  1       7.740572    5.392171    1.954781 
  6       5.967478    5.802066    3.092310 
  6       5.659860    5.606196    6.924488 
  1       4.840450    6.331006    6.990713 
  6       6.653933    5.938076    8.042463 
  1       7.423849    5.164705    8.155688 
  1       6.134881    6.008992    9.006291 
  1       7.163958    6.893032    7.867714 
  6       5.052659    4.211161    7.150118 
  1       4.281857    3.996241    6.402807 
  1       4.596067    4.121176    8.145197 
  1       5.828457    3.438914    7.069765 
  6       5.113733    5.943810    1.839185 
  1       4.291244    6.637425    2.066318 
  6       5.847814    6.546079    0.634903 
  1       6.362046    7.478134    0.895986 
  1       5.134155    6.765487   -0.169294 
  1       6.593593    5.858132    0.218847 
  6       4.494543    4.591330    1.447751 
  1       5.283565    3.879308    1.174844 
  1       3.819219    4.690607    0.587532 
  1       3.931473    4.145572    2.276008 
  6       1.741247    8.280869    8.011972 
  6       1.176152    8.734909    9.201873 
  1       0.437130    9.529217    9.165687 
  6       1.558089    8.184183   10.450372 
  6       2.524084    7.143528   10.415084 
  1       2.866450    6.658105   11.321496 
  6       3.042629    6.738821    9.203237 
  1       3.781829    5.943387    9.161095 
  7       4.059980    6.277829    4.590426 
  7       2.673799    7.293549    8.035868 
 90       2.364747    7.961834    5.538447 
  1       3.571771    6.120366    3.709191 
  7       1.034629    8.622293   11.632395 
  6       1.496315    8.063527   12.888539 
  1       1.298117    6.985047   12.950179 
  1       2.573223    8.225095   13.037368 
  1       0.967682    8.546695   13.711728 
  6       0.077355    9.710782   11.640575 
  1      -0.230542    9.910909   12.668343 
  1       0.505409   10.635032   11.227502 
  1      -0.821817    9.461119   11.061948 

#===END
